# Supplementary material for: A Biomechanical Simulation of Forearm Flexion Using the Finite Element Approach
Source: Bioengineering (Basel). 2023 Dec 25;11(1):23. doi: 10.3390/bioengineering11010023 (PMC10812974; doi:10.3390/bioengineering11010023)
Supplement: Supplementary file 1 [file bioengineering-11-00023-s001.zip]

Archive with 1 entries (1 files):
- bioengineering-2722388-supplementary.mp4
